# Supplementary material for: Ultrastructural and immunohistochemical evaluation of hyperplastic soft tissues surrounding dental implants in fibular jaws
Source: Sci Rep. 2024 May 10;14:10717. doi: 10.1038/s41598-024-60474-z (PMC11087521; doi:10.1038/s41598-024-60474-z)
Supplement: Supplementary file 1 — Supplementary Information. [file 41598_2024_60474_MOESM1_ESM.zip]

Archive with 19 entries (19 files):
- S1 - Supplementary Figure.jpg
- S10 - Supplementary FIgure.jpg
- S11 - Supplementary Figure.jpg
- S12 - Supplementary FIgure.jpg
- S13 - Supplementary FIgure.jpg
- S14 - Supplementary FIgure.jpg
- S15 - Supplementary FIgure.jpg
- S16 - Supplementary Figure.jpg
- S17 - Supplementary FIgure.jpg
- S18 - Supplementary FIgure.jpg
- S2 - Supplementary Table.docx
- S3 - Supplementary Figure.jpg
- S4 - Supplementary Table.docx
- S5 - Supplementary Table.docx
- S6 - Supplementary Table.docx
- S7 - Supplementary Figure.jpg
- S8 - Supplementary Figure.jpg
- S9 - Supplementary FIgure.jpg
- Supplementary Figure Legends.docx
